# Supplementary material for: Geriatric Assessment in a Primary Care Environment: A Standardized Patient Case Activity for Interprofessional Students
Source: MedEdPORTAL. 2019 Oct 18;15:10844. doi: 10.15766/mep_2374-8265.10844 (PMC6944254; doi:10.15766/mep_2374-8265.10844)
Supplement: Supplementary file 1 — A. Logistics.docx B. Case Briefing.docx C. Student Instructions.docx D. IPE Feedback Rubric.docx E. SP Recruiting Criteria.docx F. SP Case Development Tool.docx G. Faculty Instructions and Debriefing Guide.docx H. Potential Discipline-Specific Learning Objectives.docx [file mep-15-10844-s001.zip]

Archive with 9 entries (9 files):
- _Educational_Summary_Report_10844.pdf
- A. Logistics.docx
- B. Case Briefing.docx
- C. Student Instructions.docx
- D. IPE Feedback Rubric.docx
- E. SP Recruiting Criteria.docx
- F. SP Case Development Tool.docx
- G. Faculty Instructions and Debriefing Guide.docx
- H. Potential Discipline-Specific Learning Objectives.docx
